# Supplementary material for: PREparedness, REsponse and SySTemic transformation (PRE-RE-SyST): a model for disability-inclusive pandemic responses and systemic disparities reduction derived from a scoping review and thematic analysis
Source: Int J Equity Health. 2021 Sep 14;20:204. doi: 10.1186/s12939-021-01526-y (PMC8438560; doi:10.1186/s12939-021-01526-y)
Supplement: Supplementary file 1 — Additional file 1. [file 12939_2021_1526_MOESM1_ESM.zip]

Archive with 3 entries (3 files):
- Web-appendix 1 - Data extractions.xlsx
- Web-appendix 2 - list of papers included (3).docx
- Web-appendix 3 - Characteristics of papers included.docx
