# Supplementary material for: PREparedness, REsponse and SySTemic transformation (PRE-RE-SyST): a model for disability-inclusive pandemic responses and systemic disparities reduction derived from a scoping review and thematic analysis
Source: Int J Equity Health. 2021 Sep 14;20:204. doi: 10.1186/s12939-021-01526-y (PMC8438560; doi:10.1186/s12939-021-01526-y)
Supplement: Supplementary file 1 — Additional file 1. [file 12939_2021_1526_MOESM1_ESM.zip › Web-appendix 1 - Data extractions.xlsx]

## Sheet: Paired data extractions
Column1	Column2	Reviewer 1 - Textual Extractions	Reviewer 2 - Textual Extractions	Reviewer 1 - Synthesis of the paper	Reviewer 2 - Synthesis of the paper	Column3	Column4	Column5	Column6	Column7	Column8	Column9	Column10	Column11	Column12	Column13	Column14	Column15	Column16	Column17	Column18	Column19	Column20	Column21	Column22	Column23	Column24	Column25	Column26	Column27	Column28	Column29	Column30	Column31	Column32	Column33	Column34	Column35	Column36	Column37	Column38	Column39	Column40	Column41	Column42	Column43	Column44	Column45	Column46
Code #	Title	Action Taken or Recommended to be Taken	Actions Taken or Recommended to be Taken	Brief synthesis of the paper	Brief synthesis of the paper2
1	Including Children with Developmental Disabilities in the Equation During this COVID-19 Pandemic	Healthcare professionals, public health systems and the society needs to come together to advocate for these children by optimising access to healthcare and community intervention services, promoting mental well-being and caregiver welfare. Hence, despite the prolonged pandemic, with consequent limitations in availability of resources, children with developmental disabilities should continue to b…	“Video conferencing and telemedicine are being widely used to facilitate learning and therapy from home” “Maintaining access to outpatient diagnostic and intervention services. It is critical that healthcare facilities that serve children with developmental disabilities (for e.g. DBP clinics, child psychiatry clinics and community based intervention services) be considered essential and remain av…	The authors discuss that children with disabilities are put in a vulnerable position due to the pandemic. The authors discuss several vulnerabilities that can arise from children with disabilities not having access to school and healthcare. Additionally parents of children with disabilities are also stressed and are economically and psychologically vulnerable and unsure of how to help their child…	This article describes the impact of covid-19 pandemic on children with developmental disabilities and their parents. The explain issues specifically related to health care needs, mental health concerns and dependency on community based services. They also provide recommendations related to maintaining access, facilitation services and protecting mental wellbeing. They urge providers to include c…
2	Guidance for the Treatment and Management of COVID-19 Among People with Intellectual Disabilities	For carers and those working in residential settings, Public Health England has issued separate guidance which includes reducing visits from family and friends. Appropriate action should be taken to mitigate the risk of infection within community-based settings, inclusive of residential settings. Risk Mitigation Strategies: Hospital passports - Ensure that people with IDs have an up to date hospi…	“General Practitioners (GP) in England sending letters to care providers informing them that people with IDs will not receive priority medical treatment in the event of SARS-CoV-2 infection. Prior to this, the NICE, published guidance for the care and treatment of people who have contracted SARS-CoV-2, recommending use of the Clinical Frailty Score within decision making about access to critical …	In this article the authors discuss that individuals with ID have several comorbidities and are at higher risk of developing infection; experiencing more severe physical and mental impairments. The authors propose several risk mitigation strategies. (1) Using hospital passports or equivalent by consulting the individual with ID and their caregivers and/or family members. (2) COVID-19 care plan - …	This article present guidelines for the care and treatment of people with IDs during the COVID-19 pandemic both in the hospital or institutional level and for those working in the community. The guidelines cover speciﬁc issues associated with hospital passports, individual COVID-19 care plans, the important role of families and carers, capacity to make decisions, issues associated with social dis…
3	No body is expendable: Medical rationing and disability justice during the COVID-19 pandemic	Several excellent recommendations have been made to identify a framework for fairly rationing ventilators and crucial care during the COVID-19 pandemic, (Emanuel et al., 2020; White & Lo, 2020). To lessen implicit bias by front-line health care providers, decisions about rationing of supplies or care should be made by committees composed of interdisciplinary perspectives, which include representa…	“Threats posed by the COVID-19 pandemic toward the disability community have resulted in a surge of grassroots advocacy and expressions of group solidarity and support. The disability community has rallied together in response to threats of medical rationing during the COVID-19 pandemic” “A group of activists called The Disability Underground Network quickly formed a public Facebook group, called…	The authors discuss that PwDs living in institutional settings are at high risk of contracting COVID-19; and so are those with disabilities who need support from caregivers for their daily activities. The authors also discuss that given several state policies on medical rationing, the disabled communities fear disparities in healthcare and medical care access. The authors discuss that under-repre…	The authors describe the common perceptions of the quality of life of disabled persons and discuss the importance of health disparities experienced by the disability community using several theories, The authors also recommend the ways that psychologists can advocate for disability and social justice. The stress the importance of resource allocation to enhance access to equitable services for PWD…
4	Telemedicine barriers and challenges for persons with disabilities: Covid-19 and beyond	There is a need for a permanently legislated, coherent, standardized, nation-wide telehealth regulatory framework instead of a hodgepodge of conflicting local, state, insurance, and federal regulations. There is a pressing need to promulgate pertinent regulations under the ADA. Consistent regulations should be issued under Section 504 of Rehabilitation Act of 1973 and Section 1557 of the Affordab…	“In the era of Covid-19 and beyond, telemedicine can no longer be considered a “complement” to in person care. Rather, it should be viewed and reviewed as an “alternative” for in-person healthcare, because its use is likely to be sustained at a much higher rate post-Covid-19, Even as traditional in-person healthcare visits resume.” “Design and development of novel bioperipherals is needed to enha…	In this paper, the authors discuss that tele-medicine has been adopted following the COVID-19 pandemic. Using tele-consultations has been more common than in-person visits. For PwDs this presents unique challenges. The authors go on to then describe the barriers and challenges that can affect PwDs when engaging in tele-health. Although these challenges are not limited to the pandemic - they can c…	This article describes the impact of covid 19 on access to health and rehabilitation for PWDs. The authors identify telemedicine as a strategy but identify signiﬁcant, long-term changes in technological, regulatory, and legislative infrastructure and custom solutions to unique patient and health system needs recommend solutions to improve it.
5	The COVID-19 response must be disability inclusive	All communication should be disseminated in plain language and across accessible formats, through mass and digital media channels. Additionally, strategies for vital in-person communication must be safe and accessible, such as sign language interpreters and wearing of transparent masks by health-care providers to allow lip reading. Mitigation strategies should not lead to the segregation or insti…	[COVID 19] “Preparedness and response planning must be inclusive of and accessible to PLWD” “All communication should be disseminated in plain language and across accessible formats, through mass and digital media channels…. strategies for vital in person communication must be safe and accessible, such as sign language interpreters and wearing of transparent masks by health-care providers to allo…	The authors describe that individuals with disabilities are at higher risk of being disproportionately affected leading to severe morbidity and mortality. These individuals might not have access to healthcare services. The authors propose three strategies - (1) All communications should be in plain language and accessible to all individuals. (2) Protective measures should be used for these indivi…	This commentary describes the risk and experiences of PLWD globally due to the pandemic and the authors make 3 clear recommendations to ensure inclusion of PLWD in responses. 1. Related to accessible communication. 2. Inclusive development of mitigation strategies 3. Building the capacity of the health care staff on the rights of PLWD and enabling them to sure this in their COVID19 Response.
6	How is COVID-19 affecting the mental health of children with Special Educational Needs and Disabilities and their families?	supporting these families in ways that will help to alleviate or reduce their anxiety should be a priority for education, health and social care professionals. Frequently mentioned suggestions [by families of child with SEND] included specialist professional advice for parents focused on how to meet their child’s educational and mental health needs; setting appropriate tasks and resources for hom…	“One way to address this issue may be to prioritise children known to have limited understanding and to create resources that may help to enhance their understanding, such as social stories, while working to ensure that those aspects of life that can stay the same (or similar) do stay the same (or similar) e.g. providing remote face to face support.” “These families were also asked what support t…	In this paper, the authors discuss the vulnerabilities experienced by families who have a child with Special Educational Needs and Disabilities (SENDs). The authors discuss that the pandemic has disproportionately affected these families and this can have negative implications on their mental health. In the study conducted, some families described that their children who are minimally verbal expr…	The article explores through a parent survey that children with SENDs and their families are likely to be at greater risk of experiencing poor mental health, and to be under substantially greater pressure, than less vulnerable families during COVID-19.
7	Correlations between COVID-19 and burden of dementia: An ecological study and review of literature	Strict environmental clearance, hand hygiene, safe distance between residents to reduce droplet contamination can prevent COVID-19 spread [35]. Those with cognitive impairment may need additional support in order to adequately practice infection control procedures during the COVID-19 era. These procedures are also crucial for caregivers of patients with dementia who may be at risk of COVID-19 [13…	“Prevention of COVID-9 in the elderly, particularly those with dementia, or residents of long-term care facilities requires a coordinated approach with a close collaboration between family members and health professionals. Strict environmental clearance, hand hygiene, safe distance between residents to reduce droplet contamination can prevent COVID19 spread” “Those with cognitive impairment may n…	In their study, the authors studied the relationship between individuals with dementia and life expectancy with COVID-19 cases and with COVID-19 mortality. era of COVID-19 pandemic. The authors found that life expectancy and Healthy Life Expectancy (HALE) had significant correlations with COVID-19 case numbers and deaths. To prevent the spread of COVID-19, the authors recommend: Strict environmen…	This article establishes a statistically significant correlation between COVID19 and Dementia using the GBD 2017 and Global data on COVID 19 especially in HICs compared to LICs. It also highlights the need to have an organized approach ro helping people with dementia in various ways to prevent them from infection, transmission and additional vulnerabilities and health complications due to restric…
8	Clinical outcomes of SARS-CoV-2 pandemic in long-term care facilities for people with epilepsy: observational study	At CCE, a program of systematic action was implemented for isolation and on-site testing for COVID-19 suspected cases. Individuals were suspected to have COVID-19 if they had a temperature >37.8°C, or a temperature rise of 1.5°C above their long-term average, and/or new persistent cough or shortness of breath. SWGC was repurposed as an isolation facility. Any individual with suspected COVID-19 wa…	“At CCE, a program of systematic action was implemented for isolation and on-site testing for COVID-19 suspected cases” “While waiting for the test results (up to 48 hours), individuals were cared for by dedicated and familiar caregivers in long shifts (i.e. 12 hours) to reduce staff contacts”	The authors discuss how three long term care facilities managed care during the pandemic. The facilities were Chalfont Centre for Epilepsy (CCE), St. Elisabeth (STE), and The Meath (TM). The authors reported on the COVID-19 rates among the 286 long-term residents, and 740 carers. The authors also provided detailed description of the steps taken by the facilities to manage the infection control. S…	The article describes the implementation of enhanced surveillance of people with epilepsy in LT facilities. (CCE) having reduced risk of infection compared those who did not have this intervention.
9	Disability-inclusive responses to COVID-19: Lessons learnt from research on social protection in low- and middle-income countries	Some countries have begun implementing interventions addressing the economic impacts of COVID-19, such as food assistance, emergency cash transfers, unemployment assistance or expansions to existing social protection programs (IMF, 2020a). Some programs explicitly target people with disabilities. For example, Georgia, Mexico, Mongolia, Lesotho, Tunisia and São Tomé and Principe plan to implement …	“Some countries have begun implementing interventions addressing the economic impacts of COVID-19, such as food assistance, emergency cash transfers, unemployment assistance or expansions to existing social protection programs (IMF, 2020a)” “Some programs explicitly target people with disabilities. For example, Georgia, Mexico, Mongolia, Lesotho, Tunisia and São Tomé and Principe plan to implemen…	The authors discuss that PwDs have been disproportionately affected by the pandemic. PwDs have lost jobs and experienced economic burden. Healthcare services has been disrupted and PwDs are not getting access to care services. The authors point out that some countries have initiated implementation of economic assistance to PwDS. The authors provided several recommendations to address the economic…	This paper draws on research on disability, poverty and social protection in LMICs. It highlights the pathways through which the current pandemic may increase the risk of poverty amongst people with disabilities, and suggests how social protection and other economic responses should consider the needs of people with disabilities.
`10	15 smartphone apps for older adults to use while in isolation during the Covid-19 pandemic	Chronic conditions common in OAs, such as hypertension and diabetes, can be controlled with exercise and good diet.64 MyFitnessPal, which provides a calorie counter and diet plan, could be a motivator for behavior change. MyFitnessPal is a behavior intervention that could provide benefit of well-being, but it requires self-efficacy. Be My Eyes, the largest online support for the visually impaired…	“The fact that our healthcare system was not equipped to provide telehealth on a mass scale for an outbreak is demonstrated by the waiver of penalties for HIPAA violation for using everyday communication technologies such as FaceTime and Skype” to provide medical care during the COVID-19 emergency. In contrast, smartphone apps we have listed provide telehealth services ensure HIPAA-compliant serv…	The authors discuss that OAs who are 65 or older are likely to be socially isolated during quarantine that can lead to sedentary behavior and low physical activity. Sedentary behavior is associated with disability and can increase the risk of mortality. OAs are increasingly using mobile technologies. During COVID-19, mobile technologies can be a useful resource for OAs. The authors point out that…	The article discusses the impact that social isolation, quarantine, physical inactivity and the subsequent health consequences due to excessive sedentary activity level during COVID19 could bring to older adults especially with disabilities. They further discuss the challenges that visually impaired would face especially without care taker and risk of falls and an overall impact on their quality …
11	Accelerating Telemedicine for Cerebral Palsy During the COVID-19 Pandemic and Beyond	Telemedicine is thus one of the preferred and most accessible platforms for these children. Many children use tablets and computers almost independently or with minimal aid for social communication and learning; some can use smartphones. Proper instruction on how to use familiar technology for CP- tele-healthcare can therefore minimize gaps in physical and mental health when matching clinical nee…	“Telemedicine is thus one of the preferred and most accessible platforms for these children. Proper instruction on how to use familiar technology for CP- tele healthcare can therefore minimize gaps in physical and mental health when matching clinical needs to available opportunities” “While necessary procedures mandating face to-face interaction should not be cancelled, consultation before and af…	This study reviewed the challenges and opportunities of telemedicine in cerebral palsy. The authors discussed that although children with CP are not specifically at risk from COVID-19; however, several children with CP might stay home to avoid exposure and risk not going to therapy or rehabilitation. This can lead to increased rates of stress and anxiety, worsen hypertonia, increase the risk of c…	This study talks about the risk of exposing CP children with physical and emotional comorbidities to social isolation and COVID restrictions including access to therapy services. The authors suggest initially to provide in-person services that cannot be provided on lone and the rest that can be provided remotely through tele consultation , tele monitoring, tele follow up , Tele multidisciplinary …
12	Dementia Care in Times of COVID-19: Experience at Fundació ACE in Barcelona, Spain	First, we [Fundaci´on ACE] established and communicated prevention and protection measures against this disease among our professionals as well as health education measures that targeted our specific specific population. Second, we developed a contingency plan, and initiated organizational and logistic measures to progressively reduce activity anticipating the evolution of the outbreak. At this p…	[ACE took the following Actions] “established and communicated prevention and protection measures against this disease among professionals as well as health education measures that targeted our speciﬁc population. Second, we developed a contingency plan, and initiated organizational and logistic measures to progressively reduce activity anticipating the evolution of the outbreak.” “he Day Care Un…	The authors discuss how Fundaci'o ACE approached and handled their services during COVID-19 lockdown. Fundaci'o ACE is a site that works with older adults with dementia. The authors discuss that lockdown measures and social isolation can impact older adults and aggravate the quality of life of those with cognitive impairment resulting in exacerbated conditions. The site first established and comm…	The article highlights the preparedness, planning and mitigation approaches of one NGO ACE for an institution that it runs to care for people with Dementia in Spain. Key strategies adopted was early preparedness, information provision to patients and families, procurement of supplies and care for te care providers. Shifting to online platform was the biggest advantage that the authors report.
13	Key Strategies for Clinical Management and Improvement of Healthcare Services for Cardiovascular Disease and Diabetes Patients in the Coronavirus (COVID-19) Settings: Recommendations From the REPROGRAM Consortium	Professional societies such as the American Association of Clinical Endocrinologists (38) and European society of endocrinology (39) are in agreement on the need for people with diabetes to prevent and prepare for the spread of COVID-19 by taking the regular precautions such as staying home as much as possible and washing hands regularly. The guidelines also advise people to continue taking their…	“[NHS]guidelines fail to address the need for extra measures to be taken for care of patients with poor access and literacy with regards to technology.”	The authors discuss that patients with CVD, obesity and diabetes are at higher risk of contracting COVID-19 infection. Older adults and those with disability are also at a higher risk of infection. These individuals are also at a higher risk of morbidity and mortality. Additionally the transition to virtual provision of healthcare might have placed some people at a disadvantage due to lack of lit…	This article is about clinical management of CVD and Diabetes during COVID situation and it speaks of those with multiple CVD or diabetic comorbidities and NOT particularly disability.
14	Emergency Flexibility for States to Increase and Maintain Medicaid Eligibility for LTSS under COVID-19	During the COVID-19 pandemic, it is essential for states to leverage existing and new Medicaid administrative waiver authority to provide needed services to a known vulnerable, at-risk population. Leveraging this authority to promote enrollment is especially salient given the evidence suggesting that Medicaid is not reaching a sizable portion of the eligible population, potentially due to the bur…	[Authors Recommend] “The steps taken by states and CMS to increase this flexibility are encouraging, but more should be done to ensure that older adults get the services they need, that existing beneficiaries are not disenrolled due to administrative complexity, and that states not cut Medicaid eligibility for LTSS during this time of great need.” “During the COVID-19 pandemic, it is essential fo…	This paper discusses eligibility to Medicaid. The authors also discuss that with COVID-19 posing public health crisis there are provisions for waivers to allow those in LTSS to be eligible. The authors discuss these waivers.	This article highlights the important regulatory changes imposed by US local governments on MEDICAID enrolment and eligibility assessment during COVID times. The authors recommend authorities not to cut the Medicaid eligibility of LTSS where the needs of PWDs are more during this pandemic crisis using the new regulations.
15	The public health response to the COVID-19 pandemic for people with disabilities	Incorporating disability identifiers into new or revised surveillance or other data collection systems for monitoring the COVID-19 outbreak is essential. National, state, and local mortality data may be used to examine people with different types of disability, even while acknowledging challenges in accuracy of death certificate data in capturing and coding information on specific type of disabil…	“CDC recently updated the COVID-19 case report form to include a disability identiﬁer” “Incorporating disability identiﬁers into new or revised surveillance or other data collection systems for monitoring the COVID-19 outbreak is essential.” “Incorporating the needs of PwDs as they relate to these basic public health functions is important to making this strategy a success and protecting this hig…	PwDs are more likely to experience vulnerabilities related to COVID-19 that include more complications, or lack of access to care. The authors discuss that social isolation strategies might leave PwDs with no caretaker thereby causing difficulties with communications. Authors suggest that all surveillabnce data collect disability-related information. Additionallly, disability related information …	This article describes the vulnerabilities that PWDs experience during the COVID -19 pandemic in various ways. The authors identify – paucity od disability data, Access to care during the pandemic and combating the issues and equity and quality of care for PWDS as three key areas that needs attention in America
16	Anticipating and Mitigating the Impact of the COVID-19 Pandemic on Alzheimer's Disease and Related Dementias	Individuals with ADRD and their family may also need assistance to resume care and address complications that arose from the lack of follow-up and monitoring or from the disruption in health-promoting interventions. As other people, they may need to access government programs for financial support. They may benefit from assistance in identifying safe means of transportation, and in reducing their…	“Resolution of the pandemic may be associated with an increased demand for care that was deferred. Individuals with ADRD and their family may also need assistance to resume care and address complications that arose from the lack of follow-up and monitoring or from the disruption in health-promoting interventions.” “They may beneﬁt from assistance in identifying safe means of transportation, and i…	In this paper, the authors discuss several vulnerabilities experienced by individuals with ARDS, their caregivers, their care providers including healthcare professionals, and research that includes individuals with ARDS. Although this paper was primarily aimed at listing and describing the vulnerabilities experienced, the authors provided some actions that they felt could benefit the individuals…	This article Explains the impact of COVID-19 among those with ADRD. The authors also recommend strategies to mitigate the risks and impact in this group.
17	Telemedicine is a useful tool to deliver care to patients with Amyotrophic Lateral Sclerosis during COVID-19 pandemic: results from Southern Italy	After few days [of using teletherapy], twenty out of 31 subjects (65%) participated to the satisfaction surveys. All were uniformly satisfied with the telemedicine visits in particular they were satisfied about the clinical interview made by the neurologist (85%), and the possibility to interact directly with the clinician, being at home (85%). Teleneurology is an effective tool for the rapid eva…	[Results related to tele consultation experience of ALS patients showed] “All were uniformly satisfied with the telemedicine visits in particular they were satisfied about the clinical interview made by the neurologist (85%), and the possibility to interact directly with the clinician, being at home (85%). Many patients underlined also for the cost reduction resulting from not having to travel to…	Patients with ALS are at higher risk of developing infection. Due to lack of access to healthcare patients experience worsening of quality of life. Teletheraphy is a viable option to continue evalutation and therapy in rural areas. The authors used teletherapy for patients with ALS and the patients were satisfied with the teletherapy.	This article describes a piloting of the home based tele consultation programm for people with ALS. All approached to tele consult was used – including telephones and mails. Patients reported high levels of satisfaction with the tele consult in this study as reported in a questionnaire survey. Since Govt in Italy do not have tele consult within their services during the pandemic, the authors sugg…
18	Caring for Frail Older Adults During COVID-19: Integrating Public Health Ethics into Clinical Practice	In BC, the government has created new telemedicine billing codes to support [identifying and engaging SDMs for ACP. Proactive goals-of-care discussions have taken place for numerous LTCF residents. SDMs are included in these discussions by telemedicine because of COVID-19 visitation restrictions in place at LTCFs.22. Experts in ACP have developed serious illness conversation scripts specific to C…	“In BC, the healthcare system has launched resources to support clinicians in proactive advance care planning discussions, and is providing enhanced supportive and palliative care options to residents of long-term care facilities” “In BC, the government has created new telemedicine billing codes to support this important work. Proactive goals-of-care discussions have taken place for numerous LTCF…	In this article, the authors discuss that frail older adults are more vulnerable to the COVID-19 infection. They recommend using the Public Health Ethics Principle as a framework for COVID-19 decision making. They provide some of the PHE principles, their definitions and some examples of how it can used to make COVID-19 decisions. The authors describe that some of these principles have already be…	This article describes the importance of integrating clinical as well as public health ethics to make appropriate decisions for frail older adults in terms of advanced care planning, supportive palliative care and triaging critical care during the pandemic. It makes several recommendations to ethically protect older adults and the key recommendation has been to consider fragility rather than chro…
19	Disability Discrimination, Medical Rationing and COVID-19	Examples include requiring all staff undergo unconscious bias training and ensuring that all allocation decisions should be made by a team of practitioners rather than any one individual. Such precautions are essential, particularly given the intersectionality of patients, and the risk of heightened vulnerability for those who present in a number of the ‘at-risk’ categories, including older peopl…	“further research is needed to consider the accuracy of reports relating to the exclusion of people with disabilities from accessing healthcare as a response to COVID-19.” “further work is needed to address the systemic discrimination and pervasive attitudes that are still held about people with disabilities across the medical profession.”	The authors the vulnerabilities of PwDs that might result in health workers to make triage decisions. The authors point out that PwDs might be deprived of required and much needed care if they are deemed of much poorer health. These are the same reasons why DNR decisions have been made or might be made for those with disabilities. The authors point out that the CRPD prohibits all discrimination b…	This article describes the breach of RPD and discrimination against PWD especially for triage and rationing of essential services. The authors recommend to uphold the UNCRPD for PWD during this pandemic and recommend medical care providers to decide based on need rather than discriminatory criterias.
20	Challenges to dementia care during COVID-19: Innovations in remote delivery of group Cognitive Stimulation Therapy	A community of practice (COP) was created [by the authors] where Cognitive Stimulation Therapy (CST) facilitators could interact (such as discussions, collaborative activities, and relationship building), share their practice of experiences, and build a sense of community. The Zoom videoconferencing platform was used for our two to three weekly COP online forums, which served many purposes and ge…	“ICT, such as smart phones, tablets, smart home systems, robots and virtual reality, have also been used in dementia care delivery including memory and orientation problems support, safety and security, care delivery, medication management, cognitive interventions, leisure and activities, caregiver education and support, and training” “lack of inclusion of people with dementia in the design and u…	The authors discuss that withdrawal of services can negatively impact older adults with dementia and offering virtual Cognitive Stimulation Therapy (vCST) can be one way keeping older adults with demntia engaged in collaborative activities, interactions and build a sense of community. The authors developed a vCST program that was implemented through Zoom videoconferencing. Two to three weekly mee…	This article talks about the access to treatment and support services that people with Dementia might need during the pandemic and an innovative intervention vCST which could be beneficial to a group of people with dementia at the same time with huge advantages. The article also highlights the drawbacks that this intervention can have but stresses that the advantages outweigh the drawbacks immens…
21	COVID-19 and people with intellectual disability: impacts of a pandemic	In a short space of time, non-governmental organisations have responded to support people and carers by producing materials on COVID-19 and for people with ID. Specific guidance from family carers (The CBF, 2020), voluntary groups (MENCAP, 2020) and guidance for professionals (LD Senate, 2020) have been disseminated and in accessible formats to facilitate ease of understanding. Protecting vulnera…	“especially important that governments arrange to identify people with intellectual disabilities, and make specialist provision for them in all times of crisis. They must do so to fulﬁl the requirements of the United Nations Convention on the Rights of Persons with Disabilities (UNCRPD)” “Council for Intellectual Disability (CID), Inclusion Australia and the Australian Association or Developmenta…	This paper discusses vulnerabilities experienced by individuals with ID. The authors discuss that individuals with ID are at higher risk of developing infection and at more severe infection. Additionally, individuals with ID, autism, ADHD might have difficulty with adhering to health measures to avoid the infection. Their healthcare provision might be impacting thereby influencing their routine a…	The article very briefly stresses the impact of the pandemic on those with ID. They recommend to uphold the rights of people with ID and fulfill their requirements and access to health care in the pandemic by all means.
22	A Proposed Process for Risk Mitigation During the COVID-19 Pandemic	[When telehealth or remote service delivery is not possible] all reasonable attempts to build out the necessary infrastructure for remote service delivery should be made so that ABA services can resume as quickly as possible. a second situation where telehealth or other remote service delivery method may not be possible might occur because removing in-person services would result in significant c…	[Authors Recommend] “Case-by-Case Decision Framework to Continue or Postpone ABA Services During a Pandemic must be established” [and] “Ongoing risk assessment for all cases regardless of [ABA] provider and agree that in-person ABA services should continue, stop, or transition to telehealth or other remote service delivery method” “In these situations, all reasonable attempts to build out the nec…	The authors discuss that using a blanket statement that ABA therapists are essential can be detrimental – ABA therapists providing in-person service can contract COVID-19 and transfer it to their clients increasing their exposure to the infection. However, stopping all ABA services due to the pandemic is also detrimental because several ABA consumers are likely to cause self-harm and this can mak…	The Authors are ABA providers who argue in this article against a blanket interpretation that All essential personnel must provide in-person services during COVID. Their discussion lure around the ethical dilemma of catering to the needs and reducing further complications (Behavioural challenges) in children with ASD against the probability of contracting covid19 infection while providing in-pers…
23	An invisible human rights crisis': The marginalization of older adults during the COVID-19 pandemic - An advocacy review	Some countries such as Italy have initiated door delivery of medicines and food to older adults during the pandemic (Boccia et al., 2020). In India, while states such as Kerala are undertaking door delivery of food and other essentials to the vulnerable (including older adults) Some communities have come up with creative solutions such as hanging a red cloth from the window to communicate an emer…	“Contrary to the myth of older people being unable to master new skills, studies using blended pedagogy based learning modules have demonstrated that older adults are capable of acquiring digital literacy” “social integration is a vital part of healthy ageing, mediated by factors including ethnicity and migration experiences, as well as the nature of community living. Social integration has the p…	X	The article describes the marginalization of older adults in Indian context and the authors also recommend certain solutions.
24	The psychological and cognitive impact of Covid-19 on individuals with neurocognitive impairments: research topics and remote intervention proposals	The use of proxy reports, questionnaires administered by telephone (despite not being standardized for this application), and the creation of new “ad hoc” inventories could respond to the need for emergency tools able to overcome the social distancing in place to safeguard patient health. When Covid-19 quarantine ends, all the remote modalities deployed up till then will be evaluated and carefull…	“remote assessment could be a valid transitional measure for public health needs in the coming months, and would guarantee continuity in patient care (against the currently imposed, though necessary, interruption), while reducing the risk of contagion and the consequent potential negative outcome of infection.” “the need of developing and/or standardizing remote assessment tools for older people …	The authors discuss theat older adults are among the vulnerable population. Older adults with neuro-cognitive impairment are "frailest of the frailest". These individuals can experience worse symptoms during COVID-19, and also experience challenges due to the stay-at-home order. Caregivers and family members might also find it challenging to take care of older adults with neuro-cognitive difficul…	This article is a review of the impact Covid-19 quarantine on individuals with neurocognitive disorders. The author also recommend remote assessment and interventions” (RI) to persons with neurocognitive disorders, but also psychological and psychoeducational support for their caregivers during the pandemic but also for the next future
25	Breaking social isolation amidst COVID‐19: A viewpoint on improving access to technology in long‐term care facilities	One way of palliating social isolation would be to integrate technological advances in the care of populations at risk of being further secluded during health outbreaks. LTC facilities lacked access to common devices (eg, a smartphone that would have allowed them to “facetime” with family members). Such network-connected devices would also allow patients to freely access health information in the…	“One way of palliating social isolation would be to integrate technological advances in the care of populations at risk of being further secluded during health outbreak” “network-connected devices would also allow patients to freely access health information in the wake of the pandemic, in addition to giving them the opportunity for telecare. More advanced technology, for instance augmented reali…	In this letter to editor, the authors only discuss that older adults in long term care lack both basic technology such as smartphones as well as advanced technology such as AR or VR. The author notes that social isolation can result in poor health outcomes leading to anxiety, deression, malnourishment and worsening of dementia. Use of technology has the potential to keep the older adult adult con…	This article highlights the importance of using technology such as smartphone, VR AI and a collaborative partnerships to break the barriers related to social isolation and enhance active engagement in everyday activities and treatment.
26	Out on the Streets - Crisis, Opportunity and Disabled People in the Era of Covid-19: Reflections from the UK	From 15 June 2020, wearing a face covering while on public transport became mandatory (Department for Transport, 2020b). While every passenger is required to wear some sort of face covering, people with certain health conditions and impairments are exempted. The exemption also applies to people who travel with or assist individuals who rely on lipreading and visual cues. Engaging disabled people’…	“Glasgow and Edinburgh have begun introducing ‘pop-up’ bike lanes and widening pavements. ackney Council (East London) is using barriers to widen pavements outside various shops and has Introduced parking restrictions aiming to improve safety in busy streets” “Manchester City Council (2020), as well as many other councils, are using Rhino barriers, pedestrian barriers, bollards, trafﬁc cones and …	The authors discuss several vulnerabilities of individuals with disabilities - those imposed due to isolation and social distancing that makes it difficult to shop for necessities. The pre-pandemic challenges of road structures, curbs, bike paths, sidewalks, etc that places the PwD at a more vulnerable position during the pandemic. The authors also point out that the mandate to stay two meters aw…	This paper explores the implications accessibility measures outside home environment in the UK for disabled people, with a particular focus on measures designed to reduce and reshape the use of streets and public space. The authors bring in experiences in the UK to reﬂect on the disability-related implications of such guidelines and regulations, using streets in towns and cities as our focus. Ove…
27	Adverse effects of COVID-19 related lockdown on pain, physical activity and psychological wellbeing in people with chronic pain	This is significant because it points to potential clinical targets for therapeutic and behavioural interventions during the current, and future, crises. It may be possible to rapidly adapt efforts to rapidly target remote pain management toward reducing levels of pain catastrophizing, particularly in high catastrophizing patients, and promote physical activity as the pandemic continues. However,…	“Cognitive behavioural therapy for chronic pain has greatest effectiveness when specifically targeting high catastrophising patients and can be successfully delivered using remote technology to reduce pain catastrophising”	X	The article discusses on the impact of COVID-19 restriction on those with chronic pain and the results clearly show that there is a negative impact of the pandemic on those experiencing chronic pain especially increased anxiety, behavioural issues and reduced physical Activity. As well as dependency. The authors recommend targeted intervention using remote tele-consultation strategies for the sam…
28	AGSPosition Statement: Resource Allocation Strategies and Age-RelatedConsiderations in the COVID-19 Era and Beyond	The shifting of outpatient care delivery (e.g., to tele-phone and virtual encounters) should include intensive outreach efforts to identify highly vulnerable patients(e.g., living alone, cognitively impaired)	“The shifting of outpatient care delivery (e.g., to telephone and virtual encounters) should include intensive outreach efforts to identify highly vulnerable patients (e.g., living alone, cognitively impaired) at high risk from the detrimental effects of social isolation and who, in the absence of intensive telephone or virtual outreach, would otherwise be less likely to engage in advance care pl…	In this paper, the authors describe the official policy position of the American Geriatric Society regarding resource allocation and age-related considerations in the times of COVID-19. Although the statement is primarily about older adults in general, the authors point out that older adults who are living alone or those with cognitive impairment are a highly vulnerable group likely to experience…	‘This article talks about a position statement from AGS for resource allocation strategies and age related considerations in the COVID era and beyond. It provides 7 recommendations on how resource allocation strategies must be developed and implemented with due considerations to AGE and related comorbidities.
29	New clinical needs and strategies for care in children with neurodisability during COVID‐19	We have developed a strategy which provides continuity in care and treatment, while also addressing the potential mental health problems that might arise in children with neurodisabilities in lockdown or quarantine during the COVID-19 pandemic. - Telehealth encompasses telerehabilitation, telecare, teleconsultation, telemedicine, and remote nonclinical services.... [it can be used] to provide med…	“Maximizing communication is a priority when it comes to the mental health of quarantined children. It is key to support the ‘virtual’ relationship between medical staff and patients and their families, especially when isolation or quarantine is the primary protective strategy” “Telerehabilitation, has become a valuable option, especially for rehabilitation purposes. Tele-rehabilitation seems to …	The authors discuss the challenges that children with nerodisabilities and their parents are experiencing during COVID-19. The authors point out that COVID-19 is causing high amounts of stress, anxiety, and depression and also leading to stigma and discrimination. Due to social distancing efforts, has made it difficult for children to receive services, especially those who need daily therapy. To …	The article describes the difficulties that children with neurological disabilities and their parents face during COVID -19. The authors recommend communication as a key strategy and the use of tele rehabilitation and use of call centres for provision of counselling and support services for children with neurological disabilities.
30	Challenges and burden of the Coronavirus 2019 (COVID-19) pandemic for child and adolescent mental health: a narrative review to highlight clinical and research needs in the acute phase and the long return to normality	screening of patients via helplines could be useful as a triage measure to identify the most severe cases. Patients who need to be seen in person due to an acute and severe mental health problem should pass a COVID-19 screening before getting into contact with CAP professionals to assure appropriate safety measures including protective gear. If inpatients have reduced access to family members due…	screening of patients via helplines could be useful as a triage measure to identify the most severe cases. Patients who need to be seen in person due to an acute and severe mental health problem should pass a COVID-19 screening before getting into contact with CAP professionals to assure appropriate safety measures including protective gear. In phase three, due to less parental control and more c…	The authors discuss mental health issues of children and adolescents during COVID-19. The authors suggest that those with special needs, disabilities, or prior mental health issues are at vulnerable to child maltreatment and domestic violence issues, and also are at higher risk of additional mental health issues such as anxiety or depession or agitation. It is also likely that with closure of hea…	The authors explain the issues related to mental health on children and adolescent during the pandemic and highlight the vulnerability of this children and adolescent to domestic violence and additional risks for mental health. The authors also make some recommendations to ensure tele services for the children and adolescent to contact family and also for the providers to prepare well ahead for a…
31	Exploring WHO Communication during the COVID 19 Pandemic through the WHO Website Based on W3C Guidelines: Accessible for All?	Contrast errors are based on the fact that the visual presentation of the text and the images of the text must be sufficiently differentiated so that users with some type of visual disability can dierentiate the text when reading, especially in the case of older age groups [47] Regarding the non-text content errors detected, it can be seen that they also happen on all pages, especially form pages…	“Therefore, any communication [especially from WHO] must be understandable and accessible by all types of people, regardless of their technology, language, culture or disability (physical or mental), according to the World Wide Web Consortium (W3C), taking on special relevance for public health content.” “raise awareness among health organisations such as the WHO about the importance of accessibi…	The study assessed if WHO made itself accessible to all citizens on the internet. This study was conducted during the pandemic (March-May 2020). The authors point out how some information put forward by WHO on the internet may not be accessible by PwDs.	The study describes an analysis of WHO website for accessibility according to the WCAG guidelines. Findings suggest that WHO web site is not full accessible to everyone especially the elderly and visually impaired. The absence of Alt text is a key issue to consider.
32	COVID-19, lockdown and (disability) sport	Sport England mobilised quickly to offer “#StayInWorkOut”, a one-stop-shop for advice and resources to promote physical activity. As part of the “Get Active at Home” dimension, specific content is included for disabled people or those with long-term health conditions. Similarly, Sport England’s “Join the Movement” promotes movement in and around the home and is also representative of diverse part…	“different advocates of inclusive sport have made signiﬁcant eﬀorts to support disabled people to be active during lockdown” “MP Dominic Rabb’s “lift the spirits of the nation” statement at Downing Street’s daily brieﬁng on May 5th. In lockdown, the media have been a mechanism for (re)conﬁrming the sports we have come to expect to be visible. The replaying of momentous events on sports channels, …	In this paper, the authors discuss the limitations COVID-19 has caused in disability sports. The authors discuss that there are several concerns about the health and well-being of PwDs who engage in sports. In this regard the authors point out that there are several organizations and sources that have become a resource for offering advice, activities and resources. The “Get Active at Home” and Sp…	The article explains how disability sport is perceived by media and society amidst of the pandemic. They stress that the PWD and their sport is generally considered inferior and there is not an inclusive approach to empower disability sport as compared to the way non-disabled sport is done. Much of the resources is spent or allocated for the latter and PWD and their sport is being marginalised. H…
33	Advocacy, collaboration, and intervention: A model of distance special education support services amid covid-19	A critical component of IDEA is to provide students with disabilities a free and appropriate public education (FAPE) and The U.S. Department of Education has clearly indicated that school districts are still required to provide FAPE during this pandemic (US Department of Education, 2020) and this includes implementation of IEPs to the maximum extent possible. School districts have been encouraged…	“During the current pandemic, ABA practitioners have attempted to implement telehealth practices across varying service models (e.g., supervision, parent training, direct oneto-one treatment),” “we initiated the creation of a distance model for student support based on the assumption that closures were likely to extend well beyond the dates of the initial shutdown.” “First, we understood that the…	The authors discuss that with the school closures, children with special needs are vulnerable to regression of skills and parents of children with special needs might experience challenging behaviors. Parents may not be equipped to handle the child's behaviors, or may not have the skill or knowledge to further their education. In this study this was exemplified by parents asking for support treat…	This article talks about a model for providing special education support services in the US. The authors feel collaborative effort is of utmost importance
34	Using Remote Interventions in Promoting the Health of Frail Older Persons Following the COVID-19 Lockdown: Challenges and Solutions	We advocate caution with taking this [remote tele approach] forward, particularly for frailer older people. Use of remote interventions therefore needs to facilitate rather than replace contacts with health care professionals. Phone-based support may be particularly applicable to a population with less Internet and computer access, and may improve adherence to independent exercise programs,3,6 as…	[Authors recommend] “Use of remote interventions therefore needs to facilitate rather than replace contacts with health care professionals.” “Phone-based support may be particularly applicable to a population with less Internet and computer access, and may improve adherence to independent exercise programs, as well as being used for intervention delivery” “mobile health technologies for older peo…	In this article the authors point out that with COVID-19, use of remote delivery of healthcare services is on the rise. Phone and internet-based approaches are being increasingly used. However, frail older adults might be reluctant to use these approaches, may have negative opinion about these approaches, may not have internet connections, or may experience technical difficulties. The authors sug…	This article explains the use of remote delivery of services for older adults who are frail by describing the evidence on this topic before the COVID pandemic. They share two key points - one the delivery of remote interventions have to be facilitatory rather than something to replace existing interventions. Second – there is very little rigorous research on this topic for generalising the findin…
35	Disability, communication, and life itself in the COVID-19 pandemic	Different approaches have been taken throughout the world. For example, UK governmental responses were irregularly scheduled and often perceived by significant sections of the public to be disorganised. By comparison in Singapore and Australia daily information was provided via both mainstream and social media. A comparison of Singapore, Hong Kong and Japan’s approach to institutional communicati…	“The importance of clear and accurate communication from trusted sources in a variety of formats has always been essential for people with disabilities” “we can see encouraging instances in which people with disabilities were included in communication from trusted sources, with many innovations – although there remains a long way to go before such practices become standard and seamlessly integrat…	The authors discuss the inequities experienced by individuals with disabilities during COVID-19. The one-size-fits-all approach put those with disabilities in a vulnerable position with limited access to resourcces. Isolation and social distancing efforts were challenging for those who were Deaf-Blind and relied on tactile cues; and for older adults who required continued support and care. The au…	The article provides insights about the experiences of PWD and the non-disabled in relation to the efforts taken for the pandemic in many countries. It describes the disability paradoxes during COVID situation especially in terms of Ableism, Communication and cost of living. The article fundamentally explains the issues of moral, ethical, and social ratio by which societies are advised to decide …
36	Telehealth Home Support During COVID-19 Confinement for Community-Dwelling Older Adults With Mild Cognitive Impairment or Mild Dementia: Survey Study	Nationally, the Spanish government has launched a COVID-19 triage app, Asistencia COVID-19 [15]; regionally, routine care is being remotely managed via centralized telephone numbers (Salud Responde) [16]. The TV -AssistDem team rapidly adapted the service to provide tailored support. Detailed information on COVID-19 was offered through the functionality of health education with selected content f…	“prior to this outbreak, Europe proactively invested in information and communications technology research in at-risk populations with programs such as the European Active and Assisted Living (AAL) Programme. TV-AssistDem (TeleVision-based ASSistive Integrated Service to supporT European adults living with mild DEMentia or mild cognitive impairment) is an AAL project that was selected for the Cal…	The authors suggesty that community dwelling older adults are at risk of isolation due to confinement that can lead to worsening of cognition and memory. They describe that the Spanish government launched a COVID-19 app for routine care. The European government already had a TV-AssistDem system prior to COVID-19 that was tailored during the pandemic to offer more video-based information. In their…	This article talks about the perceptions of issues faced by people with mild cognitive impairments and dementia in a setting in Spain that used a innovation called TV ASSISTDem ( a tele support program) with additional featsures for cognition through games. Results from the experiment of this innovation in two groups where one group receiving the intervention showed that there is not any statisti…
37	Disability Rights as a Necessary Framework for Crisis Standards of Care and the Future of Health Care	Proactive crisis planning should ensure that these residences have the staff members and resources they need to cope with a pandemic. Significant investment in congregate care settings is required to rethink their architectural design (such as the need for separate toilet facilities to reduce contagion), improve remote forms of communication and recreation, carry out advance planning in case of p…	[Author] “The pandemic has brought attention to the value of disabled knowledge as society makes collective accommodations for our newly remote lives. We call for formal inclusion of disability perspectives in institutional and governmental decision-making bodies.” “the Covid-19 pandemic has had a devastating impact on congregate care settings like nursing homes, state institutions, psychiatric h…	The authors discuss that individuals with disabilities are likely to experience several vulnerabilities resulting from COVID-19. COVID-19 has impacted long term care facilities - residents may rely heavily on care providers, family members and those that visit them regularly. Social distancing was a challenge. The residents had to rely on the care providers for details. The care providers and fam…	This article stresses the importance of fairness, equitable processes; community and provider engagement, education, and communication; and the rule of law that could protect and promote the rights of PWD especially when these aspects are implemented during crisis standards of care planning. The authors make several recommendation to ensure this.
38	A Framework for Aging-Friendly Services and Supports in the Age of COVID-19	[the authors] propose comprehensive targeting of disablement, under the framework of an improved person-environment fit that is designed to address social and environmental risks both during and after the pandemic. First, programs should prioritize and facilitate safe and patient-centered in-home primary and acute care and LTSS delivery. - [in this regard, authors suggest] Like telehealth, these …	“First, programs should prioritize and facilitate safe and patient-centered in home primary and acute care and LTSS delivery. Second, policymakers should address social risk, through enhanced virtual supports and bridging of the digital divide. Third, inter-generational programming should be broadly incorporated into LTSS. Fourth, aging-friendly physical and social infrastructures should be imple…	The authors discuss the environmental risks related to COVID-19 that influences Long Term Services and Supports for OAs. They discuss the risks of social isolation and loneliness and discuss the impact of COVID-19 on Medicare, Medicaid and other health system resources that have a detrimental effect on OAs and their need for services and rehabilitation. They propose a 4-part framework based on th…	The article describes the changes that has come through because of the pandemic especially in the way treatment and care was provided to older adults who were able to access health rehabilitation and social care as usual. The author discusses the impact of the pandemic and challenges related to Funding cuts, lack of health work force for provision of post-acute care in addition to the lockdown re…
39	Achieving Safe, Effective, and Compassionate Quarantine or Isolation of Older Adults With Dementia in Nursing Homes	[Authors provide a case vignette to describe how they implemented their recommendation] Given that less restrictive measures were not consistently effective, the decision was made to use pharmacological measures and physical restraints when necessary. At the times she could not be directed to stay in her room, Mrs. X was restrained in a geriatric recliner using a pelvic holder with three staff in…	“Nursing homes that have not yet been impacted by COVID-19 have a narrow window of opportunity to prepare for the isolation of residents” “The treatment team developed an “isolation care plan” using what was known about Mrs. X. The plan included providing math work sheets and colouring pages, and playing movies and music on a tablet. Signs were posted in her room for orientation. From noon to 8 P…	In this paper, the authors discuss that during COVID-19, it has been challenging to isolate patients, especially those with dementia. Achieving quarantine and isolation while upholding ethical practices and maintaining quality of life has been difficult to implement. The authors suggest use of clinical guidance on how isolation will be achived while addressing needs of the client and minimizing a…	This article discusses the safe and effective way of implementing quarantine and isolation policies in nursing homes for residents with Dementia who cannot comply with the rules and regulations because of their impaired cognitive functioning. The case study explains the various strategies that nursing home staff apply to ensure quarantine and isolation when a person with dementia is tested positi…
40	Abuse, self-harm and suicidal ideation in the uk during the covid-19 pandemic	[These were part of the results from the study, reporting on measures used by all participants inclusive of the 7% with disability] Although 47.8% of people self-harming had been taking medication, only 14.5% had spoken with a mental health professional (lower than in previous prevalence studies).3 Similarly, only 7.9% of people experiencing thoughts of self-harm or suicide reported speaking with…	“40% of participants with self- arm/suicidal thoughts or reporting abuse had accessed at least one type of formal or structured mental health support during the first month of lockdown (most commonly psychiatric medications). Almost 50% of participants in each group had used at least one type of informal mental health support such as talking with a friend or family member” [Authors suggest] “it i…	In this study, the authors discuss that social distancing due to COVID-19 can lead to people experiencing higher levels of psychological or physical abuse, self-harming or suicidal ideation. Additionally, economic adversity and unemployment could lead to additional stress and inability to access usual social networks can result in increased loneliness and isolation. This study recruited a total o…	This study investigated the patterns of physical, psychological abuse, self-harm, suicidal in the UK during March - the first month of the COVID-19 pandemic. They used data from a COVID-19 Social Study. Around 50% of participants experiencing psychological or physical abuse had experienced thoughts of suicide or self-harm, and 25% of them had engaged in self-harm behaviours during the previous we…
41	A 'new normal' following COVID-19 and the economic crisis: Using systems thinking to identify challenges and opportunities in disability, telework, and rehabilitation	For instance, public health authorities might promote the development of disability-inclusive public health responses now, as well as better prepare for similar emergencies in the future. For now, all COVID-19 preventive communication measure should be disseminated in plain language and across accessible formats, through mass and digital media channels [4]. For the future, people with disabilitie…	“One has observed a proliferation of recommendations for the use these telerehabilitation options, especially now in the era of COVID-19 and physical distancing measures” “greater advocacy for telehealth or telerehabilitation services and their reimbursement is now taking place [59, 71]. If the opportunity is taken, this can be one upsides for the ‘new normal’ after the pandemic… this means can b…	The authors discuss that PwDs are at a higher risk of contracting COVID-19. PwDs might experience difficulty with complying with the public health recommendations. Additionally, PwDs have higher rates of co-morbid conditions that puts them at higher risk of severe consequences. Additionally, PwDs are facing economic burden from losses of jobs resulting in loss of health insurance and loss of inco…	In this paper, the authors use a systems thinking (ST) perspective to explore and elaborate on current challenges, and offer suggestions on where opportunities can be seized in order to develop a ‘new normal’ in a post-COVID-19 pandemic era. The authors describe the challenges and opportunities for PWDs, the disability and rehabilitation ﬁelds during the COVID-19 pandemic
42	COVID-19: Screening and triage challenges in people with disability due to Spinal Cord Injury	The prompt involvement of an SCI-trained physician, whether in-person or virtual, when assessing a patient with new or worsening symptomatology is warranted and advised during the COVID-19 pandemic.	[International survey report of SCI care providers] “warrants special consideration during triage of people with SCI for suspected COVID-19” “there are SCI-speciﬁc concerns for etiologies of blueish lips and face, the ﬁnal symptom or sign the CDC lists as a possible and emergent COVID-19 clinical picture.” “Given the altered physiology described in SCI, atypical presentation of a respiratory illn…	In this paper, the authors discuss that individuls with SCI are likely to experience a myriad of symptoms that can be worse than they look. The authors discuss the CDC-provided list of symptoms and discuss that individuals with SCI may not present with a fever and their cough might be suppressed. They may not experience the same level of chest pain as others due to the neurological and physiologi…	This article explains the differential diagnosis and the mimic of considering certain symptoms of SCI as is and missing out on the diagnosis of COVID-19. The delay in diagnosis means different things to different group of experts. The authors make some recommendation to include these specific mimicking as a means to diagnose COVID-19 ASAP among SCI patients and prevent then from being infected an…
43	Disability-inclusive COVID-19 response: What it is, why it is important and what we can learn from the United Kingdom’s response	Good practice examples now exist from the UK, with information provided in British Sign Language for people with hearing loss3, or in simple format for those with intellectual impairments4. The Alzheimer’s Association has developed guidance for caregivers of people with dementia to explain hygienic behaviours, such as hand-washing, and suggest how to keep the person healthy and safe5. The NHS has…	“Good practice examples now exist from the UK, with information provided in British Sign Language for people with hearing loss , or in simple format for those with intellectual impairments” “The Alzheimer’s Association has developed guidance for caregivers of people with dementia to explain hygienic behaviours, such as hand-washing, and suggest how to keep the person healthy and safe” “The NHS ha…	In this open letter, the authors discuss the vulnerabilities that PwDs face with COVID-19, and the resulting measures taken to avoid contracting the infection. The authors point out that due to isolation practices, PwDs may not have access to medications, required healthcare or have access to all information. This makes them vulnerable not only to get infected, but also experience higher morbilit…	The open letter describes the It is vulnerability to contracting the virus and experiencing severe morbidity and mortality by PWDs Meaningful consultation, Inclusive planning , dedicated budget and disaggregated data need to be considered while mitigating the impact.
44	COVID-19 outcomes among people with intellectual and developmental disability living in residential group homes in New York State	In emerging pandemics, it is critical to de-aggregate data and examine outcomes for disparate outcomes. The results from the previous study noting high case-fatality rates among people with IDD,7 and this current study revealing disparate risk from COVID-19 among people with IDD residing in residential group homes reinforces that states should no longer keep this data private. There is an urgent …	“Researchers studying the well-being of people with IDD recommend that all available data must be utilized to attempt to understand COVID-19 outcomes among this population, and that analyses should attend to living situations, especially congregate care settings” “For people with IDD, as well as other disability groups, the current pandemic reveals the need for public health surveillance systems …	The authors discuss that individuals with Intellectual and Developmental Disability are at higher risk of COVID-19, especially those who live in residential care facilities. Their study of comparing case incidence and mortality supports their hypothesis that individuals with IDD had higher rates of COVID-19 infection (15% vs 7.9%) and higher mortality rates (1,175 per 100,000 vs 151 per 100,000) …	This article speaks about the infection rate of COVID19 among people with IDD living in residential care homes compared to people without. The data comes from NYDA ( group of institutions). Results show higher case rates and case fatality among those with IDD compared to those without. The authors recommend the government to share the data to develop appropriate plans.
45	Adherence to social distancing and use of personal protective equipment and the risk of SARS-CoV-2 infection in a cohort of patients with multiple sclerosis	[The survey indicated that] majority of people did not leave the house to go to work and remote working was agreed to the majority of them, in line with government's indications for fragile populations. Nevertheless, to achieve higher protection, homeworking indications should have been extended to patients’ close social contacts and cohabitants. [The survey] found that the majority of people [wi…	“Taking into account the personal opinion of patients, it is worth noticing that the majority of them asked to potentiate home assistance for healthcare and other needs”	This study utilized a survey to assess the adherance to protective measires against exposure to COVID-19 by people with MS. The survey found that older adults with MS and those with disability had higher lockdown score indicating that they used stronger precautions against exposure. The survey also found that majority of the respondents did not leave home for work. However, the survey also identi…	This article looks at adherence to COVID-19 Lock down restrictions and use of PPE by people with MS. An online survey was conducted in one university hospital in Rome Italy. Results show that there was good adherence among MS patents overall and the adherence was significantly higher among those experiencing disability due to MS.
46	Adapting ‘sunshine,’ a socially assistive chat robot for older adults with cognitive impairment: A pilot study	A Socially Assistive Robots (SARs) have potential to help seniors (Abdi et al., 2018) … [by offering] cognitive assistance, social interaction, and stimulating activities. [The authors' project uses] Sunshine, an English-speaking doll-chatbot which can be programed to remind users of meals, medications, and appointments. It can play songs, cue reminiscences, quote inspirational passages, tell sto…	“who interact with it. Our project uses “Sunshine,” a Korean- manufactured, English-speaking doll-chat bot system. The 30-inch doll simulates a 7-year old grandchild, incorporating body/costume sensors and AI features for talk. Its small, soft body allows people to hold, snuggle, and converse with it: see https:// youtu.be/rsugACFsRl0 (Studio CrossCulture, 2020)” “Thinking outside of the box requ…	In his letter to editor, the authors discuss that stoppage of visits from friends and family members due to COVID-19 is likely to increase loneliness among older adults. They discuss that socially assistive robots (SARs) have the potential to help older adults by offering cognitive assistance, social interaction ad stimulating activities. The authors hypothesize that SARs will be useful in motiva…	The article talks about a Doll robot with AI sensors that can be used to reduce social isolation among persons with ADRD. The article explains the approach to test this innovation for feasibility and acceptability.
47	A country report: Impact of covid-19 and inequity of health on south korea’s disabled community during a pandemic	Ideally, individual nations should address respective areas of specific needs and demands posed by disabled citizens. Disability services organizations must implement contingency plans for caregiver absenteeism in this workforce. Setting up mobile testing centers with accommodations or the disabled or designated transportation systems for testing purposes for the disabled would be highly advantag…	“Disability services organizations must implement contingency plans for caregiver absenteeism in this workforce. Setting up mobile testing centers with accommodations or the disabled or designated transportation systems for testing purposes for the disabled would be highly advantageous.” “to alleviate health inequity among disabled communities during a pandemic is the utility of telemedicine and …	In this paper, the authors discuss that individuals with disability face stigmatization and are discriminated against in S. Korea. The coronavirus outbreak has excerbated this gap. The authors discuss that there is health-rationaing and de-prioritization of the vulnerable population that includes older adults and those with disabilities. Also with the lovkdown procedures, people with disabilities…	The article describes the health inequities experienced by the disabled community in Korea. The authors put forth a case that Though an advanced country, there is not any anti-discriminatory laws, equitable health service provision and mitigation strategies for the disabled community during the pandemic.
48	COVID-19 and older people in Asia: Asian Working Group for Sarcopenia calls to actions	Both Peking Union Medical College Hospital and Pinetree joined the overnight quick response team to develop guidance to residents of long-term care facilities. In a recent webcast on rehabilitation guidelines for COVID-19 and other respiratory diseases, 27 a commitment was made together with the national advisory to produce video-based tele-rehab therapies in both Chinese and English languages, w…	“During the COVID-19 outbreak, community services, which are deemed “nonessential” have been suspended, including senior activity centers, dementia day care centers, geriatric day hospital and outreach rehabilitation programs.” “Both Peking Union Medical College hospital and Pinetree joined the overnight quick response team to develop guidance to residents of long-term care facilities. In a recen…	In this paper, the authors describe the health inequities experienced by frail older adults during COVID-19 in several Asian countries. Some of the vulnerabilities include poor access to healthcare, physical inactivity, poor social interaction due to social isolation, and lack of access to healthcare due to poor economic status. The authors also describe some steps taken by the different countrie…	This is a comprehensive article talking about Asia countries situation during the pandemic and how OA have experienced this situation in each countries and the health inequities they have gone through in detail. They have also made clear recommendations to alleviate the inequities globally. It is very evident that the pandemic restrictions have been very rampant and it had created health inequiti…
49	COVID-19 Pandemic: Is This a Good Time for Implementation of Home Programs for Children's Rehabilitation in Low- and Middle-Income Countries?	First, it is important to understand family circumstances during the pandemic to place the therapy program at home in the context of the family’s general needs and priorities. Joint strategies can be developed, such as the use of information technologies, described as a key strategy to deal with emerging public health situations in low-and middle-income countries (Winkler,2020). Monitoring famili…	“Children with disabilities such as cerebral palsy, congenital Zika syndrome, and other chronic childhood conditions require extra care” [However] “it is crucial to adopt a biopsychosocial model in rehabilitation, strengthening the role of the immediate environment, in this case the families.” “In Brazil, some rehabilitation services encourage parents to continue the activities performed by profe…	The authors discuss that in low- and middle-income countries such as Brazil, parents of children with disability are still seeking rehabilitative care for their child during COVID-19. Due to halt of all services and isolation strategies no services are being offered. The authors suggest that the professionals (1) understand the family circumstances prior to suggesting that therapy be continued at…	This article explains the barriers to implementation of rehabilitation services for children with disabilities in Brazil and recommends the collaborative approach rehab professionals should take to include parent and children family within the context of home based rehabilitation with a family driven practices for both facilitating improvement and empowering family to help with the rehabilitation…
50	Interpersonal violence against people with disabilities: Additional concerns and considerations in the COVID-19 pandemic	Because they often have preexisting health conditions (Nosek et al., 2006, 2008) that put them at increased risk for serious complications and death if infected (Onder, Rezza, & Brusaferro, 2020), people with disabilities may be advised to adhere to stricter social- distancing guidelines, even if the local social-distancing mandates are relaxed. Although such adherence may be lifesaving in that i…	“The COVID-19 pandemic and its consequences enhance the already increased risk for abuse among people with disabilities. Providers who work with individuals with disabilities should address these issues at both the individual client and systems levels.” “providers who work with individuals with disabilities must educate themselves regarding some of the core issues surrounding violence against peo…	In this paper the suthors discuss that the pandemic has exacerbated the abuse that PwDs experience. Due to the social distancing measures, lockdown measures, PwDs are in close quarters with their abusers. Also, telehealth services have led to minimal privacy. PwDs may need help from their caregivers who could also be their abusers. The authors provide several examples of vulnerabilities experienc…	This article addresses interpersonal violence against people with disabilities, an ongoing and major public health concern, in the new context of the novel coronavirus 2019 pandemic. This article provides both clinical strategies and a broader call to action for addressing interpersonal violence against people with disabilities.
51	Raising awareness of disabled lives and health care rationing during the COVID-19 pandemic.	A growing number of resolutions between OCR and the states that published concerning guidelines have already been reached, often requiring states to revise guidelines by eliminating discriminatory criteria for care (Department of Health and Human Services, 2020) In addition, OCR released a bulletin reminding states and providers that civil rights law, including disability civil rights law, remain…	“OCR released a bulletin reminding states and providers that civil rights law, including disability civil rights law, remains in effect during the pandemic and must be adhered to in pandemic planning and guidelines” “there is an additional onus on the disability community to actively and swiftly advocate for the rights—and lives—of their own community, ” “Nondisabled psychologists who have the ca…	PwDs are vulnerable to rationing efforts during COVID-19. Additionally emphases on pre-morbid functioning is an inherent disadvantage to PwDs. The authors point out that in addition to experiencing a pandemic crisis, PwDs and their caregivers are experiencing additional stressors about losing their family and friends. The authors point out that OCR and states have reminded that discriminatory act…	This editorial discuss the importance that psychologist has to give to ensure PWDs are included in plans related to health and development. The authors highlight the situation of PWDs in the COVID pandemic and advocate for the psychologists and the larger community to get together for promoting the rights of the disabled.
52	Medical and Paramedical Care of Patients With Cerebellar Ataxia During the COVID-19 Outbreak: Seven Practical Recommendations of the COVID 19 Cerebellum Task Force	In our institutions, we have instituted the following seven practices and share these recommendations with neurologists caring for the CA patient population: 1. Emphasize that the recommendations to the general population to avoid contracting the infection need to be followed seriously and rigorously by CA patients, their families, and caregivers. Take a pro-active approach to educating patients …	“Emphasize that the recommendations to the general population to avoid contracting the infection need to be followed seriously and rigorously by CA patients, their families, and caregivers.” “Continue all necessary medications, whether for the symptoms and manifestation of the CA or for other medical conditions, for instance, 4-aminopyridine or acetazolamide in episodic ataxias.” “Promote rehabil…	The authors discuss that individuals with cerebellar ataxia are vulnerable to developing COVID-19 infections. Additionally, with the halt in rehabilitation services, their health and physical activity is deteriorating. The authors indicated that they have instituted the following practices and recommend other places to do the same. 1. Use protective measures same as others including social distan…	This article explains the risk that persons with Cerebellar Ataxia experience during the COVID-19 pandemic. The authors also recommend the ways to support them to have access to continued support, rehabilitation and care.
53	Advocating for Children During the COVID-19 School Closures	Initial legislation included limited provisions to increase flexibility to maintain school-based meal distribution and for family nutrition programs, including Supplemental Nutrition Assistance Program (SNAP) emergency allotments and Pandemic-Electronic Benefit Transfer, the grocery voucher program intended to offset loss of school meals. 11 To offset worsening educational disparities in this pop…	“we must prioritize strategies to safely resume in-person education for children with disabilities and advocate for resources to support expansion of assistive technologies for home (eg, tools for visually or hearing impaired)."	The authors discuss that the pandemic has led to school closures. Due to school closures, educational disparities might increase among children in poverty, those who do not have access to adequate nutrition, and those with disabilities. For those with disabilities, their parents may not be well equipped to provide all the supports and services to the child. They may not have access to adequate te…	This article highlights importance of protecting children in general and briefly also CWD in the pandemic by supporting schooling. It describes that the services which are generally available for CWD may not be available when the schools are closed which might have negative impact on CWD.
54	Providing Quality Care to the Intellectually Disadvantaged Patient Population During the COVID-19 Pandemic	The care of the intellectually disabled patient was particularly concerning and required critical evaluation of the recommendations and the impact to the care of the patient and the provider. It was important to note the unique needs of each individual in order to tailor nursing care to provide safe initiatives for all. Specifically, the health care team evaluated and implemented strategies in re…	“To be successful, it was important for the staff to evaluate the patient’s communication preference and adjust strategies. Assessing the preference was achieved through direct conversation with the patient, family members, the communal care provider, or previous notation within the medical record. Important to note is the impact of nonverbal communication during the evaluation process. Having th…	Individuals with intellectual disability are vulnerable to the pandemic. The authors discuss that individuals with ID might have difficulty understanding the pandemic, the needed precautions, instructions provided to avoid the infection. The authors discuss providing education to those with ID and their caregivers. Communication with PwID should be tailored to their level of comprehension, interv…	This article focuses on strategies implemented to provide quality nursing care to adults with intellectual disabilities at a large urban teaching facility during the COVID-19 pandemic. Authors recommend Good communication, Patient and carer education and understanding the needs of PWDs in care planning could hold the key to prevent vulnerabilities.
55	COVID-19, disability and the context of healthcare triage in South Africa: Notes in a time of pandemic	On 26 March 2020, the World Health Organization (WHO 2020) developed a document, Considerations for Disabled People during COVID-19, that includes actions that need to be taken to ensure that disabled people are able to access healthcare services, water and sanitation services and public health information. However, the majority of these are not fully feasible in countries such as South Africa. I…	“The UN’s Disability-Inclusive Response to COVID-19, published in May 2020, states that disabled people should be included in COVID-19 responses, which is in line with international commitments. These include the United Nations Convention of the Rights of Persons with Disabilities (UNCRPD), the 2030 Agenda for Sustainable Development and the Agenda for Humanity (2016) and the United Nations Disab…	In this article, the authors point out the vulnerabilities experienced by PwDs in South Africa. The authors discuss the challenges that PwDs face in everyday life, factors that put them at high risk to contracting the infection, and experience more severe infection. They also discuss economic and financial barriers, barriers to access to healthcare, transportation, and emergency planning care. Th…	The article is a review of literature in the context of south Africa to manage the triage of PWD during the pandemic. Though there are several policies laws and regulations in place. The context of pandemic had turned a blind eye for PWD especially when it comes to TRIAGE for services according to the authors. They recommend the government to understand the issues and challenges for PWDs when off…
56	Physical health among people with serious mental illness in the face of COVID-19: Concerns and mitigation strategies	Technology-enabled care coordination in which care coordinators and patients engage via technology has been successfully used to improve access to primary care [28] and is a promising avenue for development. At present, many do not have access to internet services. Therefore, ensuring access to easy-to-use low-cost technology such as landline or cellular phones and text messaging with a prepaid p…	“COVID-19 is further reducing access to physical health care due to shutdown of services deemed “non-urgent” and overcrowding of emergency services. Management of chronic diseases, highly prevalent in this group [individuals with severe mental illnesses], is undermined due to exacerbation of psychiatric disorders, reduction in availability of social support, and worsening of negative social deter…	The authors discuss that individuals with serious mental illness (SMI) are at higher risk for infection and mortality. Additionally they are at higher risk of psychological consequences from isolation and may experience distress. Change in healthcare providers, remote provision of care, healthcare provision by masked providers can be a barrier for those with paranoia and anxiety. Move to teleheal…	This article highlights the physical health issues of people with SMI that’s restricted and at risk of access to services for the same during the COVID 19 pandemic and its impact especially on accessing chronic disease management services. The authors also make recommendations interns of collaboratively working together and redesigning health services to address disparities in relation to access …
57	Respecting Disability Rights — Toward Improved Crisis Standards of Care	One principle underlying the complaints should attract little controversy: as a legal and ethical matter, patients must not be categorically excluded from access to treatment because of a disability. Rather, reflecting established legal precedent, HHS guidance states that “whether an individual is a candidate for treatment should be based on an individualized assessment of the patient based on th…	One principle underlying the complaints should attract little controversy: as a legal and ethical matter, patients must not be categorically excluded from access to treatment because of a disability. Rather, reflecting established legal precedent, HHS guidance states that “whether an individual is a candidate for treatment should be based on an individualized assessment of the patient based on th…	In times of emergency, many legal strictures can flex. For example, to enable hospitals to respond to Covid-19, the Department of Health and Human Services (HHS) recently waived a swath of federal regulatory requirements. But though officials’ emergency powers are extensive, the ability to discard antidiscrimination protections is not among them. A hallmark of our legal system is that our commitm…	This perspective paper describes the importance that one must give to antidiscrimination and harm that may be caused to PWD during thw pandemic even if there are regulations and legal protection for PWD . The authors also recommend some solutions to make this happen.
58	COVID-19: The forgotten priorities of the pandemic	During confinement, it is important to be creative in the ways we maintain meaningful affective and social links. Strategies for doing this can be not only technological; To reduce misinformation among vulnerable populations, news broadcasts should be more inclusive, add languages like sign language, and use diverse channels that include television, radio, newspapers, mobile apps and landlines. I…	[Authors suggest] “Social interaction can still take place using the internet, mobile phones and other technological devices. In challenging times, the value of social capital, rather than being neglected, should be highlighted” “To reduce misinformation among vulnerable populations, news broadcasts should be more inclusive, add languages like sign language, and use diverse channels that include …	The authors discuss that older adults in nursing homes may be vulnerable because they don’t have access to internet and other electronic devices for social support. Homeless individuals with chronic physical and mental disorders are vulnerable due to poor access to healthcare services ad those with disabilities are also vulnerable because they may not have access to healthcare. The authors sugges…	The article explains the different kinds of vulnerable who will be affected by the pandemic and calls for action to support all those vulnerable including PWDs from HCPs, Policy makers and society to protect the well-being of the vulnerable. Making information in formats accessible for PWDs is a major recommendation from the authors
59	COVID-19 Pandemic and Beyond: Considerations and Costs of Telehealth Exercise Programs for Older Adults With Functional Impairments Living at Home-Lessons Learned from a Pilot Case Study	X	“In response to the COVID-19 pandemic, CMS has temporarilyloosened restrictions and permitted physical therapists to provide “e-visits” short-term (ie, up to 7 days) to already established patients” “The total fixed costs to initiate the program was $4,119.50. This included $2,200 for the telehealth platform, $1,299 for an iPad for delivering sessions, and $620.50 for 7 rolls of 25-foot Theraband…	The authors point out that Lack of physical activity is detrimental to older adults’ health. Therefore, they suggest using a telehealth approach for physical therapy. Their specific suggestions include following strategies: Use a secure platform that is freely accessible to the client. Select platforms that can connect to commonly used technology (smartphones and tablets). Decide whether the plat…	The authors describe the piloting of the processes and costs of developing and implementing a tele- rehab program from PWDs through a single participant case study. The make recommendations related to the aspects that needs to be focused while developing such an intervention
60	Telemedicine in Parkinson's Disease: How to Ensure Patient Needs and Continuity of Care at the Time of COVID-19 Pandemic	In this emergency, outpatient appointments have been cancelled or postponed, making telemedicine4 a useful tool to ensure continuity of care5 and to reduce the risk of infection. Therefore, digital health could provide people with PD (pwPD) with customized consultations from movement disorders specialists and general neurologists.6 In the current context, teleconsultations may help in overcoming …	“In pwPD, Beck et al. reported that telemedicine evaluation is no less efficacious than in-person consultations, even with more patient satisfaction” “making telemedicine ensure continuity of care a useful tool to and to reduce the risk of infection.” “ digital health could provide people with PD (pwPD) with customized consultations from movement disorders specialists and general neurologists….. …	The authors describe that pwPD are at higher risk at developing COVID-19 infection. Will all in-person services closing down, teleconsultations can help with providing customized consultations from specialists and help with overcoming outpatient clinic restrictions. Telemedicine leads to decrease in the number of patient attendances. Telemedicine can help to provide quality care.	The article describes the use of tele consultation procedures for PwPD for assessments and they share few assessment tools that can be used during these tele consultations to objectively assess PwPD. The recommend that these apps and web-based assessments could help ensure services for PwPD during and beyong this pandemic.
61	Supporting individuals with intellectual and developmental disability during the first 100 days of the COVID-19 outbreak in the USA	In order to streamline COVID-19 case and exposure triage and reporting, we built a secure, cloud-based web application. The application leverages a QuickBase. Comprehensive training on infection control policies and procedures was deployed through a combination of intranet resources as well as on-site and web-based live meetings. The infection control measures were adapted from the US Centers for…	“BrightSpring Health Services, Louisville, KY provides Continuous support to over 11 000 individuals with IDD in the USA. To address the new threat posed by COVID-19, we developed and deployed a comprehensive outbreak preparedness and suppression strategy, with a primary objective of protecting the over 11 000 individuals with IDD that we support.” “Shortly after the ﬁrst case of COVID-19 was con…	This article discusses how an organization supported individuals with IDD with COVID-19. The authors don’t discuss the vulnerabilities experienced by the individuals with IDD.	This article explains one institution that provides care for persons with IDD in the US that incorporated a strategic plan of action with collaborative efforts and team work and an online application that helped case detection, tracking tracing and management. Their efforts resulted in very less prevalence of COVID19 cases about IDD. Most the positive cases were males and with multiple comorbidit…
62	Experiencing Community in a Covid Surge	The disability community is pushing back. Some states are being sued if their exclusion criteria are alleged to be discriminatory. Disability perspectives are clearly emerging.	“the disability community is pushing back. In part because of pandemic planning and publicly available documents, robust debate is underway on bioethics list-serves, in blog posts, and in guidelines being created by disability rights groups. Some states Are being sued if their exclusion Criteria are alleged to be discriminatory”	This is an author describing their own anecdote on how she thinks communities have been influenced by COVID-19. In relation to PwDs, that bias and stigma can be common occurances. Due to the historical nature of oppression and prioritizing and triage, PwDs can be distrustful of healthcare providers. She also points out that the disability community is advocating for themselves, in which process s…	Anecdote on how author perceives the communities have been influenced by COVID-19.
63	COVID-19 and Severe Mental Illness: Impact on patients and its relation with their awareness about COVID-19	Tele-medicine provides new opportunities to address the mental health needs of the patient with SMI with regard to creating awareness and treatment implementation. we would recommend 1) urgent need of creating awareness program on COVID-19 pandemic which targets this vulnerable population focusing on patients from lower socioeconomic status, lower literacy level and poor social support involving …	“To address the mental health need of the population, the Government of India has implemented multiple measures like mental health helpline, revised telemedicine guidelines, empowered digital communication platform to disseminate mental health training and intervention in remote settings, strengthened District Mental Health Programme (DMHP) to deliver community care and to ensure availability of …	Individuals with serious mental illness (SMI) can be deprived of care during the lockdown procedures and not receive their medication or healthcare services increasing their risk of getting infected. Additionally, due to lack of adequate understanding about the preventative measures, they are also more likely to transmit infection by not strictly following preventative measures. This can also lea…	This article describes the impact of lack of knowledge about COVID 19 and it impact on people with SMI. 2/3rd of the patients lacked knowledge to identify symptoms, carry out precautionary measures for COVID and were not worried about COVID 19 infection. People with poor education, economic poverty, and poor social support had less knowledge about COVID19.
64	COVID-19 and spinal cord injuries: The viewpoint from an emergency department resident with quadriplegia	Considering the vulnerabilities and complexities of patients with SCI, the community should prioritise prevention of COVID-19 infections in this group. In the event that they do present to an ED, planning for and understanding their complexities will facilitate optimal management. The infection control implications for a ventilator-dependent person with a SCI are unclear. The infection control im…	“Considering the vulnerabilities and complexities of patients with SCI, the community should prioritise prevention of COVID-19 infections in this group.” “Therefore, patients with SCIs may beneﬁt from aggressive early management. This may include early access to experimental therapies where available.” “the best way to protect those with SCIs is to prevent them from becoming infected with COVID-1…	The author discusses that individuals with SCI are uniquely vulnerable in this pandemic. They might experience less severe symptoms which might make them more vulnerable to misdiagnosis. Individuals with SCI also have the risk of a poor outcome. They can rely on caregivers for several ADLs, however, social distancing can make it difficult to seek help and support. The author provides several area…	The article explains the challenges that SCI patients may experience in the pandemic situation especially when they access ED dept in Australia. The author suggests careful planning for prevention and management at ED with an understanding of their social situations.
65	Disability, Urban Health Equity, and the Coronavirus Pandemic: Promoting Cities for All	The Article 25 of the UN Convention on the Rights of Persons with Disabilities (CRPD) reinforces the right of PWDs to attain the highest standard of health and health care, without discrimination [21]. Cities have been slow to comply with these directives, as they have “left behind” those with physical impairments by not adopting universal design principles in urban development, by ignoring the n…	“Cities have been slow to comply with these [UNCRPD & A/RES/48/96] directives, as they have “left behind” those with physical impairments by not adopting universal design principles in urban development, by ignoring the needs of PWDs in the adoption of new, smart city technologies, and through other forms of physical and social exclusion” [Authors] “suggest that the current pandemic be viewed as …	COVID-19 places individuals with disabilities at risk of infection and also at higher risk of disability or death from environmental factors such as isloation and social distancing. Additionally PwDs can have limited access to services transportation, lack of ability to social distance due to poor infrastructure planning (in low income countries), lack of access to caregivers or peronal assistant…	This Article place Urban planning and policy in the spot light for looking through an inclusive lens and promoting the lives of PWDs during the pandemic. The authors make strong recommendation in terms of access to information, continued care / support, Non-discrimination, economic support and inclusive decision making.
66	Establishing Telemedicine in an Academic Total Joint Arthroplasty Practice: Needs and Opportunities Highlighted by the COVID-19 Pandemic	Maintaining independence and autonomy are critical, particularly among elderly patients [21], so choosing an IT system that addresses these needs is essential. Ultimately, when choosing a telemedicine platform for a TJA outpatient clinic, it is important to choose one that is simple and intuitive to use and easy to implement. It is important to confirm the readiness and willingness of patients to…	“The CDC has also recommended changing outpatient practice patterns. Speciﬁcally, they advise to “reduce unnecessary health-care visits” and “explore alternatives to face-to-face triage and visits” “during the COVID-19 pandemic, the Department of Health and Human Services (HHS) allows providers to reduce out-of pocket ayments for federal health-care programs” “he Coronavirus Preparedness and Resp…	In this paper the authors discuss the vulnerabilities of older adults who are treated by orthopedic surgeons for Total Joint Arthroplasty. The authors discuss recommendations of moving the practice to telemedicine. In this process they recommend evaluating the patient's readiness and acceptance toward technology. Once readiness has been confirmed, risks and barriers need to be identified. Additio…	This article highlights the importance of access to services for TJA patients through telemedicine during covid 19 pandemic. The authors recommend systematic development of the program with due considerations to technological decisions based on processes, training of providers and patients as well as cost covers for the treatment.
67	People With Disabilities in COVID-19: Fixing Our Priorities	proper monitoring and transparent reporting of COVID-19 trends among people with disabilities are necessary to improve future preparedness for a second or even multiple cycles of the pandemic. Guidelines requiring systematic collection and reporting on COVID-19 trends among people with disabilities are urgently needed to assure an accurate understanding of the effect of this pandemic, and to info…	“Since a large number of people with disabilities reside in congregate settings, proper monitoring and transparent reporting of COVID-19 trends among people with disabilities are necessary to improve future preparedness for a second or even multiple cycles of the pandemic.” “Guidelines requiring systematic collection and reporting on COVID-19 trends among people with disabilities are urgently nee…	This article discusses that PwDs are more likely to be infected by COVID-19. Morbidity and mortality rates are also high. PwDs also face systemic deficiencies which might be exacerbated due to COVID-19. The authors recommend proper monitoring, transparent reporting, accurate coding of IDD on death, access to affordable and high-quality care, and research on challenges experienced by PwDs during C…	In this article, the authors describe the most relevant and unique disadvantages that people with disabilities experience in health care and community living that place them at greater risk for disparate COVID-19 outcomes. They also recommend certain action that can help the current situation as a priority as well as future. They suggest the priority must be collection of data on the impact of co…
68	Disability inclusiveness of government responses to COVID-19 in South America: a framework analysis study	Peru was the only country that voted legislation specifically protecting the rights of disabled people during the pandemic and ensuring their equal treatment in health, employment, education, social protection and other areas, with explicit reference to the CRPD. Several countries published recommendations for a disability-inclusive response to COVID-19, but these often either remained recommenda…	“Peru was the only country that voted legislation specifically protecting the rights of disabled people during the pandemic and ensuring their equal treatment in health, employment, education, social protection and other areas, with explicit reference to the CRPD.” “Concerning health, Argentina and Peru took measures to protect disabled people’s continued access to healthcare, through enabling te…	This paper summarizes the various govt responses in relation to PwDs and pandemic from several countries in South America. Some of these there recommendations have been presented in the form of "action taken". However, the authors discuss that despite the govt- response and adopting these actions - several have remained as recommendations and have not been adopted yet.	This article describes the disability inclusive govt response for PWDs during the pandemic. The results show that several recommendations have come out in 4 SA countries however, they remain only as recommendations and have not been legally implemented
69	Disability, Disablism, and COVID-19 Pandemic Triage	In the COVID-19 pandemic these unexamined norms are being carried over into the reasoning of guidance on critical care and other areas. To give one example, on March 21, 2020 the U.K.’s National Institute for Health and Care Excellence (NICE) published its COVID-19 Rapid Guidance, which recommended prioritizing critical care resources based on a Clinical Frailty Scale (CFS) (NICE 2020). In respon…	“the original NICE Guidelines were modified to acknowledge that the CFS is inappropriate for younger people with stable long-term disabilities and that any assessments should be individualized and holistic.” “Pandemic critical care guidance should include not just the criteria for triage decisions but explain the reasoning behind them” “Disability status should not be used as a simple proxy for h…	The authors discuss ethical considerations for PwDs in times of COVID-19. Primarily, the authors discuss the disability-related prejudices that people hold and how these are influencing decisions and policies during this pandemic. For example, the authors point out the policies set forth by the UK National Institute for Health and Care Excellence (NICE) to use the Clinical Frailty Scale to priori…	This paper examines the impact of disablism on pandemic triage guidance for allocation of critical care. It identifies three underlying disablist assumptions about disability and health status, quality of life, and social utility, that unjustly and potentially catastrophically disadvantage people with disability in COVID-19 and other global health emergencies. The authors suggest revisiting the w…
70	Impact of COVID-19 pandemic on people living with visual disability	In such a lockdown and pandemic situation, a change in the support system to persons with visual loss, including economic, is strongly required. A set of measures is needed to be adopted to ensure the continuum of care, services, and other facilities during the COVID‑19 pandemic for PwVDs. Therefore, we need to develop a support system that is feasible and practicable to ensure continued assistan…	“As a policy of lockdown, the Government of India advises certain measures to be implemented at the individual levels. For example, wearing face or cloths masks, frequent hand wash with soap, limits unnecessary physical contact to others and surfaces with potentially contaminated, avoid touching to nose or eyes, etc” “we need to develop a support system that is feasible and practicable to ensure …	The authors discuss that individuals with visual disabilities are more likely to get infected and/or experience higher risk of morbidity and mortality. PwVDs rely on other for their BADL and IADL. Additionally, the authors point out 11 different reasons how PwVDs experience additional vulnerabilities due to COVID-19. The Government o fIndia announced several measures including lockdown and isolat…	The article speaks about the risks and issues that PxVD experiences during the pandemic and how it could make them more vulnerable to the pandemic situation. The authors target three key areas for action 1. Environmental factors, 2. Personal Factors and 3. Covid restrictions. They also make recommendations for the same
71	The actual and potential impact of the novel 2019 coronavirus on pediatric rehabilitation: A commentary and review of its effects and potential disparate influence on Black, Latinx and Native American marginalized populations in the United States	school closures across the country removed the other major reason children with disabilities leave the home. As such, patients with acquired or congenital disabilities are among the most thoroughly compliant with public health measures promoting sheltering at home and social distancing to control the spread of the virus. It is critical that individual providers, as well as the health systems in w…	“Each provider caring for diverse patients has to do the work of understanding and acknowledging unconscious bias.” “The neighborhood and environment where patients live determine safety and ease of access to clinical treatment options. Mindfully planning the locations of future rehabilitation centers in communities following the pandemic can positively impact outcomes in marginalized groups. Pat…	Children with physical and functional disabilities experience vulnerabilities which are exacerbated for racial and ethnic groups. Children with disabilities are at higher risk of the infection directly from caregivers when living in close quarters, and those who use public transport. Children with disabilities might have limited access to healthcare due to changes in insurance plans owing to chan…	This article describes the impact od COVID19 on children with disabilities who are additionally vulnerable because of their socio-economic, ethic and financial status in the society. The authors provide recommendations to ensure that marginalized communities, like Black, Latinx, and Native American children, do not continue to be disproportionately impacted in a negative way by this Pandemic.
72	Disability ethics in the coronavirus crisis	I advocate physical distancing over social distancing to mitigate the attitudinal barrier and to respect cultural preferences. We need to be socially connected and physically distant. A society is just andfair only when it does not vilify an impaired individual's ‘reliance’ through recognizing that everybody is interdependent. The government needs to ensure the implementation of service continuit…	“The reliance on drive-through COVID-19 testing facilities when public transportation is restricted makes it difﬁcult for blind and low-vision individuals and people with developmental disabilities to be tested and seek care” “newly constructed alternative care settings may be impossible for blind and lowvision individuals to navigate; the use of nontransparent facial masks prevents lip-reading a…	The author discusses some vulnerabilities experienced by PwDs. Such as those experienced by individuals with thalassemia due to cancellations of blood donation drives. The author also points out about deaf people unable to lipread with masks; children not receiving services. The author also points out that although discriminating against disability is not allowed, certain states are rationing hea…	This article considers key ethical, legal, and medical dilemmas arising for people with disabilities in the COVID-19 pandemic. The authors have describes the issues and concerns faced by PWDs Especially in access to information and clinician–patient communication, non-discrimination and reasonable accommodations, and rationing of medical goods), and indicate possible solutions.
73	Covid-19 Crisis Triage — Optimizing Health Outcomes and Disability Rights	Near-term survivability, moreover, can be assessed independently from disability. Consider two patients with Down’s syndrome, one with adequate cardiac function, the other with cardiovascular disease. Down’s syndrome is an inappropriate triage consideration, but worse baseline cardiac function confers lower survivability with Covid-19. Cardiac dysfunction could therefore be integrated into the sc…	Near-term survivability, moreover, can be assessed independently from disability. Consider two patients with Down’s syndrome, one with adequate cardiac function, the other with cardiovascular disease. Down’s syndrome is an inappropriate triage consideration, but worse baseline cardiac function confers lower survivability with Covid-19. Cardiac dysfunction could therefore be integrated into the sc…	To ensure the trustworthiness of the health system, disability rights advocates and health care leaders should work together to finalize crisis triage plans that save the most lives, protect the equal worth of all persons, and enhance communities’ capacity to heal in the wake of a once-in-a century pandemic.	This perspective paper recommends the collaboration of disability rights advocates and health care leaders to strengthen the health systems and make it disabilty inclusive especially during this COVID-19 pandemic.
74	Preventing the Spread of COVID-19 to Nursing Homes: Experience from a Singapore Geriatric Centre	All nursing home patients admitted to our institution with acute respiratory infections are isolated in negative pressure rooms and tested once for COVID-19 if the clinical suspicion is low. If there is significant concern, some patients may even be subject to a repeat swab before transfer to a general ward. Contingency plans have been made to cohort patients with respiratory symptoms and pneumon…	“Nursing home patients in particular have higher rates of dementia, delirium, and behavioral issues8 that require greater nursing care, which is challenging in isolation facilities, especially in the context of a global pandemic.” “Preventing the spread of COVID-19 to long-term care institutions is a priority, and rigorous heightened measures should be put in place to ensure this” “we have starte…	In this letter to editor, the authors point out that unlike US, in Switzerland transmission of COVID-19 in nursing homes is almost non-existent with only one case of transmission. The authors describe several actions that have been taken to achieve this outcome. These include isolating those with acute respiratory infections to negative pressure rooms, using repeated swabs before transfer to gene…	This article highlights the experience from a geriatric centre in relation to the spread of COVID 19 to nursing homes. The care providers have followed strict prevention practices at all levels to ensure this.
75	Provision of speech-language pathology services for the treatment of speech and language disorders in children during the COVID-19 pandemic: Problems, concerns, and solutions	some countries are already providing insurance for telepractice services. It should be noted that so far many associations, including ASHA, have emphasized on the use of telepractice by SLPs [40,42]. The ASHA have mentioned that telepractice is a viable process for delivering SLP services during COVID-19 pandemic and that both evaluation and treatment were possible through telepractice [40]. As s…	“However, a solution is telepractice services and provision of SLP services from a distance.. Since SLP mostly relies on communication through visual-auditory and perceptual aspects, telepractice could be a proper opportunity to provide care in this field” “It is better to hold proper telepractice language-related courses in these associations across the world and in various countries so that the…	The authors discuss that during this time of the pandemic, SLP services are interrupted and should be continued using teleprractice. The authors discuss that those with speech language impairmrnt have this "golden period" when major improvements can be made. Due to closure of services, parents are worried that this "golden period" might be lost. Additionally, the pandemic is putting parents of ch…	The article explains the difficulties and need for considering continuum of SLP services amidst COVID19. The authors recommend building capacity, and the use of organizational influence to build capacity as well as the use of AAC not just for those with SLP disabilities but also those who went through tracheostomy and ventilator procedures following COVID and their communication problems too.
76	Supporting Families with Children with Special Educational Needs and Disabilities During COVID-19	our data suggest that setting up a remote professional advice service for the parents/carers of children with SENDs would be welcomed by some families, along with ensuring that children have access to education that is tailored to their needs and delivered by individuals that they recognise. Parents reported the view that re-establishing previous routines, developing new routines, and using visua…	“Strategies to help children with SENDs to transition back to school should focus on implementing routines and targeted mental health support” “setting up a remote professional advice service for the parents/carers of children with SENDs would be welcomed by some families, along with ensuring that children have access to education that is tailored to their needs and delivered by individuals that …	The authors discuss children with Special Educational Needs and Disabilities (SENDs) are vulnerable to the infection and also to additional mental health needs with school closures during the pandemic. Parents of children with SEND summarized several needs that warranted support during this time of school closure. The authors recommended that providing remote professional advice would be helpful.…	The article describes the impact of COVID-19 on parents of children with SENDs. The results explain that parents had wide variety of unmet support needs., there were also variation in the satisfaction of parents in regards to the support they received. They parents make recommendations for transition back to school with specific strategies to enhance routine and also mental support.
77	Intellectual and developmental disability and covid-19 case-fatality trends: Trinetx analysis	x	“This paucity of data on COVID-19 trends among the IDD population further exposes the reality that there is no adequate surveillance structure in place to monitor COVID-19, or other public health outcomes, among the IDD population” “it is appropriate to utilize all available administrative data, especially data inclusive of ICD-10 diagnoses codes, on individuals with IDD in order to better unders…	The authors discuss that individuals with Intellectual and Developmental Disability are at higher risk of COVID-19 fatalities. They also discuss that COVID-19 patients with IDD are likely to have more comorbidities that those without IDD. In their study, they used the TriNetX COVID-19 Research Network platform, a global federated network of electronic medical record (EMR) data from 42 health care…	This article looks at the relationship of covid 19 rates and mortality in people with ID and non-ID. The Results showed that people with IDD have higher prevalence of comorbid risk factors often associated with poor COVID 19 outcomes. In terms of the ages , the cases were in peak from age group 18-74 , it was very high for 0-17 and a bit low for age group >75.
78	The COVID-19 pandemic and people with disability	Boyle et al.21 (Commentary 20e 00236) review the U.S. public health response and challenges for people with disability. Turk et al. 22 (Brief Report 20 e 00237) provide an exploratory view of people with intellectual and developmental disability related to morbidity and mortality. we need to encourage analyses for many different disability diagnoses coupled with many different underlying conditio…	“we need to encourage analyses for many different disability diagnoses coupled with many different underlying conditions. Analyses need to take into account living situation, since it is already clear that nursing home populations are at very high risk of spread.” “There will be many data sources that can be used to identify testing rates, hospitalization rates, and death rates, for each subgroup…	The authors discuss that vulnerabilities experienced by PwDs need to be discussed. PwDs have experienced several vulnerabilities in relation to screening and triage decisions, disease recognition, routine and support disruption. The authors point out two articles that have discussed the pandemic and PwDs. The authors urge researchers to better assess the effects of the pandemic on PwDs. More know…	The commentary briefly highlights the challenges faced by PWDs in COVID. They recommend disaggregated data and research for informing COVID related practice and to remove barriers to provide access to services for PWDs.
79	Who's Next?	equal access to ventilators and the ability to have a caretaker accompany them to emergency rooms.	[AADMD Recommends] “equal access to ventilators and the ability to have a caretaker accompany them to emergency rooms. The following two policy statements will be of value for our readership, family members, advocates and health care providers in their efforts to secure needed assistance for the children and adults with special health care needs. ”	This is a report by the American Academy of Developmental Medicine and Dentistry. They discuss that individuals with disabilities might not be getting the full range of healthcare benefits during this time when the hospitals scramble to make room for those with positive COVID-19. The authors point out that those with disabilities might be neglected and might be the last on the totem pole for rece…	This article explains the ethical issues, fairness and clinical judgement related to providing equal access to ventilators and shared decision making. The authors highlight the balance that clinicians and policy makers must have when it comes to prioratizing decisions that do not discriminate PWDs.
80	What Are We Learning?	Recommendations are available to strengthen pandemic influenza planning and response that will reduce the risks posed to populations with disabilities. They include: • Indicators of disability status are needed in all public health surveillance systems to assess the impact of public health threats and events on populations with disabilities so that effectiveness of planning and response can be as…	“Current plans tend to delegate critical responsibilities regarding disability to third parties or make scattered references to people with disabilities”. [by federal agencies] [AADMD recommends] “Public health planning needs to include the involvement of people with disabilities to ensure that the plans minimize preventable exposure, communicate risks effectively, and ensure continuity of essent…	The authors point out that the following groups of individuals are experiencing additional vulnerabilities during COVID-19: children with developmental disabilities; caregivers of children with disabilities; children who are refugees, migrants, living on the street, in a slum or in a conflict-affected area. The authors propose the following actions: indicators of disability status in public surve…	This article highlights the approaches used towards supporting PWDs especially children during the pandemic. It highlights the need for including PWDs in any planning for COVID 19 at all levels and recommends to implement these plans at all levels to prevent the risks and promote continuum of care for PWDs during the COVID-19 situation
81	Telemedicine Services During COVID-19: Considerations for Medically Underserved Populations	X	[Authors suggest] “telemedicine will continue to play a prominent role, especially since: (1) telemedicine visits have frequently proven to be useful and convenient for patients and providers alike; (2) challenges related to the startup and sustainability of these services will have been overcome by many practices; and (3) we may see a resurgence of COVID-19 and need to enact distancing measures …	X	The Article describes about tele medicine services and its utilization and challenges for medically underserved population [including PwD.. though not much information about PWD is reported in the study. The authors recommend careful considerations to be provided especially during setting up and sustaining services.
82	The Crisis Close at Hand: How COVID-19 Challenges Long-Term Care Planning for Adults with Intellectual Disability	x	“S.J.’s team from Northwell Health is working to develop and test a website that helps families consider the important factors and document and communicate future long-term plans for loved ones with intellectual disability.” “Delaware’s Division of Developmental Disabilities Services (DDDS) will host a second Zoom meeting to provide information to families during this unprecedented time and a hot…	The authors point out that individuals with ID and their caregivers are experiencing additional vulnerabilites related to caring for loved ones, receiving healthcare and rehabilitation access. Individuals with ID living in group homes are also vulnerable given the increase in risk of infections.	This article describes the situation of people with ID in Delaware. The author recommends supporting the people with ID both at homes and in residential programs as a priority.
83	Are responses to the pandemic inclusive? A rapid virtual audit of COVID-19 press briefings in LMICs	only 64% of the LMICs had a SLI available during COVID-19 press conference and briefings.4 we find that 43% of low-income countries provide SLIs. The numbers are better for both lower and upper middle-income countries at 70%. A majority of countries in Latin America and the Caribbean (88%), Europe and Central Asia (71%), and East Asia and Pacific (72%) make their COVID-19 press conferences and br…	“The World Federation of the Deaf (WFD) and the International Disability Alliance (IDA) have reached out to the WHO and the United Nations to ensure that their information is accessible to all” “We recommend all countries and international organizations to reconsider ways to make press conferences accessible to a wide audience in general, and to the hearing impaired communities in particular by i…	In this article, the authors discuss the need for having a sign-language interpreter for all emergency press breifings and conferences. The authors discuss that individuals eith hearing disabilities are uniquely vulnerable to not be able to receive the emergency breifings due to the absence of an SLI - expecially in an LMIC. The authors reviewed press conferences and briefings from 123 LMICs - 28…	The article describes the results of the virtual analysis of informational access for people with hearing impairment during the pandemic and use of SLI during press briefings and media releases. 65% of the countries had SLI with SSA – 54%, SA 50% and middle-east 33%
84	The use of online support by people with intellectual disabilities living independently during COVID-19	by including online support as an addition to regular onsite support for people with ID living independently, service provider organisations are able to increase their responsiveness towards changes in the demand of support by service users and to compensate (at least partially) for changes in onsite support availability during a crisis like COVID‐19. online support should not be seen as a cost‐s…	“online support should not be seen as a cost-saving substitute for all onsite support contacts, but rather as a valuable addition to onsite support” “the Dutch online support service DigiContact presents us with the opportunity to support by people with ID living independently” “People with ID can contact a team of specially trained support workers 24/7, either planned or unplanned whenever they …	The authors discuss the vulnerabilities experienced by individuals with intellectual disabilities during COVID-19. They discuss the use of DigiContact - a Dutch online support system that was used by service providers during the pandemic. The authors discuss that initially there was an increase in the use of the system. The authors discuss that this increase was due to the sudden closure due to t…	This article talks about digicontact an online service for people with ID initiated in 2014 and its usefulness in the pandemic. Results sugegst that the remote support for people with intellectual disabilities living independently have been useful and was comparatively higher in the covid time duration than before.
[truncated: 5,000 more columns]
